# Supplementary material for: Ethanol Exposure Increases Oxygen Consumption by Developing Cerebral Arteries in a Trimester-, Concentration- and Sex-Dependent Manner
Source: Biomolecules. 2025 Nov 7;15(11):1566. doi: 10.3390/biom15111566 (PMC12650377; doi:10.3390/biom15111566)
Supplement: Supplementary file 1 [file biomolecules-15-01566-s001.zip]

Archive with 1 entries (1 files):
- biomolecules-3944458-supplementary.pdf
